# Supplementary material for: Dynamics Evolution of Flavor and Quality Attributes in Three-Cup Chicken: Insights from Multi-Technical Analysis During Stewing
Source: Foods. 2025 Nov 19;14(22):3970. doi: 10.3390/foods14223970 (PMC12652035; doi:10.3390/foods14223970)
Supplement: Supplementary file 1 [file foods-14-03970-s001.zip]

Archive with 1 entries (1 files):
- foods-3954588-supplementary.pdf
